# Supplementary material for: Enhancing CO2 Adsorption on MgO: Insights into Dopant Selection and Mechanistic Pathways
Source: Biomimetics (Basel). 2024 Dec 27;10(1):9. doi: 10.3390/biomimetics10010009 (PMC11759181; doi:10.3390/biomimetics10010009)
Supplement: Supplementary file 1 [file biomimetics-10-00009-s001.zip]

Archive with 1 entries (1 files):
- biomimetics-3367174-supplementary.pdf
